# Supplementary material for: Evaluation of Ganoderma lucidum Across Varieties and Growth Stages: Integrating Chromatographic Profiling, Bioactivity Correlation, and In Silico Simulations
Source: Foods. 2026 Jun 8;15(12):2071. doi: 10.3390/foods15122071 (PMC13298459; doi:10.3390/foods15122071)
Supplement: Supplementary file 1 [file foods-15-02071-s001.zip]

Archive with 1 entries (1 files):
- foods-4333442-supplementary.pdf
